# Supplementary material for: Effects of waste stream combinations from brewing industry on performance of Black Soldier Fly, Hermetia illucens (Diptera: Stratiomyidae)
Source: PeerJ. 2018 Nov 28;6:e5885. doi: 10.7717/peerj.5885 (PMC6272031; doi:10.7717/peerj.5885)
Supplement: Supplemental Information 2 [file peerj-06-5885-s002.xlsx]

## Sheet: Sheet1
RAW DATA_Development time (days) for Hermetia illucens stages (larva, pre-pupa, pupa)
Larval diet	Replicate	larva	Pre-pupa	Pupa (unsexed)	Pupa to adult male	Pupa to adult female
BW	1	16.5	9	9.2619	6.95833	9.25
BW	2	16	8.77778	9.17143	5.31818	9.27273
BW	3	17.4444	8.9	9.32558	8.77273	9.45455
BW	4	18.7778	9	8.88679	8.44444	9
BW	5	17.5	8.33333	8.72727	8.5	7.5
BY	1	18.5	9.72727	9.2	6.20833	9.125
BY	2	19	10.2667	8.87755	8.28	9.12
BY	3	16.5	10.8125	8.92	6.92857	9
BY	4	18.6	9.5	9.10417	8.07692	8.73077
BY	5	16.75	11.1	8.58824	8.47619	5.42857
BYMo	1	19.6667	11	8.83333	8.94737	7.78947
BYMo	2	20	10.2857	8.83333	9.25	9.33333
BYMo	3	19.6667	10.4286	9.12903	9.1875	8.5
BYMo	4	19	12.25	9.2	9.16667	6.16667
BYMo	5	18.4	10.2727	9	9.08	8.56
MBW	1	17	9.08333	8.48837	8.36364	8.22727
MBW	2	16	9.58333	8.94231	7.14286	9.46429
MBW	3	16.625	9.69231	9.33333	7.48	9.32
MBW	4	16.3333	9.83333	8.02632	7.95238	6.57143
MBW	5	16	9.41667	8.54545	8.32	6.72
MBY	1	18	10.2727	9.10526	8.78947	9.42105
MBY	2	19.25	10.7	8.65909	6.875	8.5
MBY	3	19.8333	9.3	8.51111	8.52	6.8
MBY	4	18.6	10.2857	8.86207	8.53333	8.6
MBY	5	19.7143	11.0667	9.05	9.27273	7.18182
MBYMo	1	19.8	9.92857	8.7561	5.23077	8.57692
MBYMo	2	19.75	9.69231	8.75	7.85714	8.80952
MBYMo	3	20	10.3077	8.93939	9.27273	4.13636
MBYMo	4	19.6667	10.75	8.35714	5.875	8.75
MBYMo	5	18.5	9.2	9.09302	9.21739	7.78261
MCW	1	19	8.66667	8.78049	7.63636	8.72727
MCW	2	17.5	8.2	8.66667	8.78571	7
MCW	3	17	8.27273	8.65789	8.6	7.85
MCW	4	19.2222	8.375	8.87097	8.82353	7.35294
MCW	5	18.7778	8.11111	9	7.38889	9.11111
MCY	1	19.7143	9.88235	9.02083	7.38462	9.26923
MCY	2	18.2	9.71429	8.67391	7.75	8.875
MCY	3	17.8	11.375	8.91111	9.16667	7.54167
MCY	4	20.1429	11.9167	8.97436	9.25	8.25
MCY	5	19.3333	10.0714	9.33333	9.26923	6.88462
MCYMo	1	20.5	9.90909	9.42222	4.86207	9.75862
MCYMo	2	19.8333	10.2667	8.72727	8.45454	9
MCYMo	3	19.75	11.9231	8.61111	5.04545	8.63636
MCYMo	4	20.6	9.46154	9.06667	5.88889	9.22222
MCYMo	5	20.4	10.5	9.11765	9.22222	8
SBW	1	21.125	9.21429	8.76471	8.84211	6.84211
SBW	2	20.4286	8.28571	8.71429	8.46667	7.2
SBW	3	20.6667	8.36364	9.6129	9.64706	7.88235
SBW	4	19.625	8.53846	8.85366	8.73913	7.04348
SBW	5	21	9.66667	8.91667	8	8.89474
SBY	1	16.8333	8.6	9.14286	9.57895	7.26316
SBY	2	17.8571	7.85714	8.91489	7.88	8.88
SBY	3	16.8333	8.55556	8.84091	8.82609	8.08696
SBY	4	15.5	9.25	8.52	7.18518	8.59259
SBY	5	16	8.11111	8.65116	7.25	8.25
SBYMo	1	19	7.66667	8.92857	8.90476	8.95238
SBYMo	2	19	8.4	8.57576	6.52632	8.36842
SBYMo	3	18.3333	8	9.05882	8.90909	5.09091
SBYMo	4	18	8.33333	8.91667	8.83333	9
SBYMo	5	18	7.83333	8.80645	7.17647	8.88235
