# Supplementary material for: Effects of waste stream combinations from brewing industry on performance of Black Soldier Fly, Hermetia illucens (Diptera: Stratiomyidae)
Source: PeerJ. 2018 Nov 28;6:e5885. doi: 10.7717/peerj.5885 (PMC6272031; doi:10.7717/peerj.5885)
Supplement: Supplemental Information 5 [file peerj-06-5885-s005.xlsx]

## Sheet: Sheet1
RAW DATA_Adult longevity for Male Hermetia illucens
Condition	Larval diet	Replicate	Days
Unfed	MCW	1	4
Unfed	MCW	2	3
Unfed	MCW	3	4
Unfed	MCW	4	5
Unfed	MCW	5	6
Unfed	MCW	6	7
Unfed	MCW	7	7
Unfed	MBW	1	3
Unfed	MBW	2	1
Unfed	MBW	3	4
Unfed	MBW	4	6
Unfed	MBW	5	5
Unfed	MBW	6	6
Unfed	MBW	7	7
Unfed	SBW	1	1
Unfed	SBW	2	1
Unfed	SBW	3	2
Unfed	SBW	4	8
Unfed	SBW	5	3
Unfed	SBW	6	4
Unfed	SBW	7	6
Unfed	SBW	8	7
Unfed	SBW	9	5
Unfed	SBW	10	7
Unfed	BW	1	1
Unfed	BW	2	3
Unfed	BW	3	4
Unfed	BW	4	6
Unfed	BW	5	5
Unfed	BW	6	5
Unfed	BW	7	7
Unfed	BW	8	8
Unfed	BW	9	7
Unfed	BW	10	8
Unfed	MCY	1	1
Unfed	MCY	2	4
Unfed	MCY	3	2
Unfed	MCY	4	1
Unfed	MCY	5	3
Unfed	MCY	6	6
Unfed	MCY	7	2
Unfed	MCY	8	7
Unfed	MCY	9	6
Unfed	MCY	10	4
Unfed	MCY	11	7
Unfed	MCY	12	7
Unfed	MCY	13	7
Unfed	MCY	14	8
Unfed	MBY	1	4
Unfed	MBY	2	5
Unfed	MBY	3	5
Unfed	MBY	4	6
Unfed	MBY	5	6
Unfed	MBY	6	4
Unfed	MBY	7	5
Unfed	MBY	8	7
Unfed	MBY	9	6
Unfed	SBY	1	3
Unfed	SBY	2	2
Unfed	SBY	3	2
Unfed	SBY	4	4
Unfed	SBY	5	5
Unfed	SBY	6	7
Unfed	SBY	7	5
Unfed	BY	1	6
Unfed	BY	2	2
Unfed	BY	3	5
Unfed	BY	4	3
Unfed	BY	5	7
Unfed	BY	6	6
Unfed	BY	7	8
Unfed	BY	8	7
Unfed	BY	9	6
Unfed	BY	10	7
Unfed	BY	11	6
Unfed	BY	12	9
Unfed	BY	13	7
Unfed	BY	14	9
Unfed	BY	15	8
Unfed	MCYMo	1	3
Unfed	MCYMo	2	4
Unfed	MCYMo	3	2
Unfed	MCYMo	4	6
Unfed	MCYMo	5	5
Unfed	MCYMo	6	4
Unfed	MCYMo	7	7
Unfed	MCYMo	8	5
Unfed	MCYMo	9	8
Unfed	MCYMo	10	6
Unfed	MCYMo	11	7
Unfed	MCYMo	12	8
Unfed	MCYMo	13	7
Unfed	MCYMo	14	8
Unfed	MBYMo	1	1
Unfed	MBYMo	2	2
Unfed	MBYMo	3	3
Unfed	MBYMo	4	5
Unfed	MBYMo	5	3
Unfed	MBYMo	6	4
Unfed	MBYMo	7	3
Unfed	MBYMo	8	5
Unfed	MBYMo	9	7
Unfed	MBYMo	10	8
Unfed	MBYMo	11	9
Unfed	SBYMo	1	3
Unfed	SBYMo	2	6
Unfed	BYMo	1	5
Unfed	BYMo	2	1
Unfed	BYMo	3	3
Unfed	BYMo	4	2
Unfed	BYMo	5	4
Unfed	BYMo	6	6
Unfed	BYMo	7	4
Unfed	BYMo	8	6
Unfed	BYMo	9	7
Water	MCW	1	3
Water	MCW	2	9
Water	MCW	3	5
Water	MCW	4	12
Water	MCW	5	14
Water	MCW	6	21
Water	MCW	7	15
Water	MCW	8	17
Water	MCW	9	25
Water	MCW	10	22
Water	MCW	11	24
Water	MCW	12	25
Water	MCW	13	32
Water	MBW	1	3
Water	MBW	2	4
Water	MBW	3	5
Water	MBW	4	8
Water	MBW	5	9
Water	MBW	6	11
Water	MBW	7	12
Water	MBW	8	13
Water	MBW	9	17
Water	MBW	10	19
Water	MBW	11	26
Water	SBW	1	2
Water	SBW	2	5
Water	SBW	3	8
Water	SBW	4	11
Water	SBW	5	12
Water	SBW	6	16
Water	SBW	7	21
Water	BW	1	3
Water	BW	2	5
Water	BW	3	6
Water	BW	4	7
Water	BW	5	12
Water	BW	6	14
Water	BW	7	15
Water	BW	8	17
Water	BW	9	18
Water	BW	10	19
Water	BW	11	22
Water	MCY	1	2
Water	MCY	2	3
Water	MCY	3	4
Water	MCY	4	5
Water	MCY	5	4
Water	MCY	6	6
Water	MCY	7	9
Water	MCY	8	10
Water	MCY	9	14
Water	MCY	10	16
Water	MCY	11	21
Water	MCY	12	23
Water	MCY	13	26
Water	MBY	1	3
Water	MBY	2	3
Water	MBY	3	4
Water	MBY	4	5
Water	MBY	5	7
Water	MBY	6	9
Water	MBY	7	13
Water	MBY	8	15
Water	MBY	9	14
Water	MBY	10	17
Water	MBY	11	22
Water	MBY	12	19
Water	MBY	13	22
Water	MBY	14	21
Water	MBY	15	24
Water	MBY	16	24
Water	MBY	17	33
Water	SBY	1	4
Water	SBY	2	5
Water	SBY	3	7
Water	SBY	4	13
Water	SBY	5	18
Water	SBY	6	20
Water	SBY	7	23
Water	BY	1	1
Water	BY	2	3
Water	BY	3	4
Water	BY	4	6
Water	BY	5	6
Water	BY	6	10
Water	BY	7	13
Water	BY	8	15
Water	BY	9	18
Water	BY	10	20
Water	BY	11	21
Water	BY	12	21
Water	BY	13	25
Water	BY	14	31
Water	MCYMo	1	1
Water	MCYMo	2	2
Water	MCYMo	3	4
Water	MCYMo	4	3
Water	MCYMo	5	9
Water	MCYMo	6	16
Water	MCYMo	7	17
Water	MCYMo	8	19
Water	MCYMo	9	22
Water	MCYMo	10	24
Water	MCYMo	11	21
Water	MCYMo	12	24
Water	MCYMo	13	26
Water	MBYMo	1	2
Water	MBYMo	2	5
Water	MBYMo	3	6
Water	MBYMo	4	7
Water	MBYMo	5	11
Water	MBYMo	6	12
Water	MBYMo	7	13
Water	MBYMo	8	16
Water	MBYMo	9	22
Water	MBYMo	10	26
Water	MBYMo	11	26
Water	MBYMo	12	27
Water	SBYMo	1	8
Water	SBYMo	2	10
Water	SBYMo	3	11
Water	SBYMo	4	13
Water	SBYMo	5	15
Water	SBYMo	6	16
Water	SBYMo	7	18
Water	SBYMo	8	21
Water	BYMo	1	2
Water	BYMo	2	2
Water	BYMo	3	3
Water	BYMo	4	4
Water	BYMo	5	6
Water	BYMo	6	7
Water	BYMo	7	15
Water	BYMo	8	16
Water	BYMo	9	19
Water	BYMo	10	21
Water	BYMo	11	21
Water	BYMo	12	24
Sugar	MCW	1	16
Sugar	MCW	2	14
Sugar	MCW	3	15
Sugar	MCW	4	8
Sugar	MCW	5	10
Sugar	MCW	6	13
Sugar	MCW	7	8
Sugar	MCW	8	8
Sugar	MCW	9	9
Sugar	MCW	10	9
Sugar	MCW	11	14
Sugar	MCW	12	17
Sugar	MBW	1	9
Sugar	MBW	2	14
Sugar	MBW	3	12
Sugar	MBW	4	8
Sugar	MBW	5	9
Sugar	MBW	6	10
Sugar	MBW	7	9
Sugar	MBW	8	10
Sugar	MBW	9	46
Sugar	MBW	10	19
Sugar	MBW	11	10
Sugar	MBW	12	11
Sugar	MBW	13	13
Sugar	MBW	14	16
Sugar	MBW	15	14
Sugar	SBW	1	19
Sugar	SBW	2	9
Sugar	SBW	3	10
Sugar	SBW	4	15
Sugar	SBW	5	11
Sugar	SBW	6	12
Sugar	SBW	7	9
Sugar	SBW	8	10
Sugar	SBW	9	11
Sugar	SBW	10	13
Sugar	BW	1	11
Sugar	BW	2	9
Sugar	BW	3	17
Sugar	BW	4	11
Sugar	BW	5	15
Sugar	BW	6	17
Sugar	BW	7	17
Sugar	BW	8	10
Sugar	BW	9	18
Sugar	BW	10	13
Sugar	BW	11	11
Sugar	BW	12	35
Sugar	BW	13	12
Sugar	BW	14	18
Sugar	BW	15	8
Sugar	BW	16	11
Sugar	BW	17	11
Sugar	BW	18	15
Sugar	BW	19	24
Sugar	MCY	1	10
Sugar	MCY	2	16
Sugar	MCY	3	17
Sugar	MCY	4	18
Sugar	MCY	5	16
Sugar	MCY	6	16
Sugar	MCY	7	17
Sugar	MCY	8	20
Sugar	MCY	9	22
Sugar	MCY	10	19
Sugar	MCY	11	23
Sugar	MCY	12	13
Sugar	MCY	13	17
Sugar	MCY	14	8
Sugar	MCY	15	9
Sugar	MCY	16	30
Sugar	MCY	17	10
Sugar	MCY	18	15
Sugar	MBY	1	10
Sugar	MBY	2	11
Sugar	MBY	3	10
Sugar	MBY	4	19
Sugar	MBY	5	21
Sugar	MBY	6	24
Sugar	MBY	7	17
Sugar	MBY	8	14
Sugar	MBY	9	21
Sugar	MBY	10	11
Sugar	MBY	11	12
Sugar	MBY	12	14
Sugar	SBY	1	11
Sugar	SBY	2	10
Sugar	SBY	3	16
Sugar	SBY	4	14
Sugar	SBY	5	19
Sugar	BY	1	12
Sugar	BY	2	11
Sugar	BY	3	17
Sugar	BY	4	18
Sugar	BY	5	9
Sugar	BY	6	21
Sugar	BY	7	28
Sugar	BY	8	12
Sugar	BY	9	17
Sugar	BY	10	24
Sugar	BY	11	22
Sugar	BY	12	11
Sugar	BY	13	24
Sugar	MCYMo	1	9
Sugar	MCYMo	2	12
Sugar	MCYMo	3	12
Sugar	MCYMo	4	16
Sugar	MCYMo	5	17
Sugar	MCYMo	6	24
Sugar	MCYMo	7	11
Sugar	MCYMo	8	15
Sugar	MBYMo	1	10
Sugar	MBYMo	2	16
Sugar	MBYMo	3	15
Sugar	MBYMo	4	10
Sugar	MBYMo	5	15
Sugar	MBYMo	6	21
Sugar	MBYMo	7	11
Sugar	MBYMo	8	12
Sugar	SBYMo	1	24
Sugar	SBYMo	2	16
Sugar	SBYMo	3	11
Sugar	SBYMo	4	13
Sugar	SBYMo	5	12
Sugar	SBYMo	6	9
Sugar	SBYMo	7	10
Sugar	SBYMo	8	17
Sugar	SBYMo	9	11
Sugar	SBYMo	10	15
Sugar	SBYMo	11	12
Sugar	SBYMo	12	15
Sugar	SBYMo	13	12
Sugar	SBYMo	14	24
Sugar	BYMo	1	9
Sugar	BYMo	2	7
Sugar	BYMo	3	14
Sugar	BYMo	4	24
Sugar	BYMo	5	19
Sugar	BYMo	6	8
Sugar	BYMo	7	15
Sugar	BYMo	8	10
Sugar	BYMo	9	11
Sugar	BYMo	10	18
Sugar	BYMo	11	12
Sugar	BYMo	12	18
Sugar	BYMo	13	40
Sugar	BYMo	14	28
Sugar	BYMo	15	10
Sugar	BYMo	16	9
