# Supplementary material for: Effects of waste stream combinations from brewing industry on performance of Black Soldier Fly, Hermetia illucens (Diptera: Stratiomyidae)
Source: PeerJ. 2018 Nov 28;6:e5885. doi: 10.7717/peerj.5885 (PMC6272031; doi:10.7717/peerj.5885)
Supplement: Supplemental Information 8 [file peerj-06-5885-s008.xlsx]

## Sheet: Sheet1
RAW DATA_wet weight of Hermetia illucens stages
Larval diet	Replicate	Larva (g)	Pre-pupa (g)	Pupa (g)	Adult female (g)	Adult male (g)
BW	1	0.214611	0.169846	0.132481	0.1337	0.1205
BW	2	0.23784	0.163006	0.141349	0.1331	0.1381
BW	3	0.2022	0.149635	0.119882	0.1067	0.1043
BW	4	0.179667	0.149676	0.136822	0.1347	0.0981
BW	5	0.19114	0.152877	0.119313	0.1649	0.1403
BY	1	0.19714	0.15396	0.14888	0.1445	0.0797
BY	2	0.19582	0.159869	0.147197	0.1071	0.0919
BY	3	0.1956	0.163346	0.146202	0.1241	0.1331
BY	4	0.20078	0.168075	0.145616	0.1133	0.1267
BY	5	0.206567	0.164367	0.147029	0.1815	0.1131
BYMo	1	0.18598	0.147885	0.130493	0.1515	0.1455
BYMo	2	0.2102	0.156597	0.145472	0.1455	0.1283
BYMo	3	0.16896	0.137678	0.134905	0.1479	0.1411
BYMo	4	0.155025	0.159694	0.136518	0.1593	0.1389
BYMo	5	0.18006	0.166825	0.139545	0.1605	0.1543
MBW	1	0.178167	0.134273	0.114801	0.0889	0.0617
MBW	2	0.17925	0.141829	0.117094	0.0827	0.0641
MBW	3	0.167429	0.158539	0.118125	0.0969	0.0863
MBW	4	0.1694	0.134242	0.103868	0.0843	0.0573
MBW	5	0.1789	0.128407	0.107182	0.0921	0.0749
MBY	1	0.18034	0.160112	0.137245	0.1517	0.1323
MBY	2	0.194611	0.161284	0.145587	0.1573	0.1433
MBY	3	0.1974	0.167667	0.151815	0.1465	0.1323
MBY	4	0.17592	0.144151	0.125513	0.0949	0.0837
MBY	5	0.1847	0.166239	0.138636	0.1581	0.1279
MBYMo	1	0.205486	0.16425	0.139046	0.1361	0.0977
MBYMo	2	0.20102	0.153408	0.129331	0.1493	0.0935
MBYMo	3	0.206094	0.147298	0.116721	0.1567	0.1469
MBYMo	4	0.1625	0.14861	0.120451	0.1227	0.1153
MBYMo	5	0.1915	0.163524	0.135053	0.1277	0.1271
MCW	1	0.17346	0.13493	0.124383	0.0985	0.0653
MCW	2	0.16828	0.142813	0.130646	0.0919	0.0795
MCW	3	0.16016	0.132998	0.124499	0.0875	0.0711
MCW	4	0.1548	0.115827	0.104492	0.0765	0.0743
MCW	5	0.15111	0.128097	0.1072	0.0905	0.0717
MCY	1	0.198947	0.161278	0.140594	0.1641	0.1057
MCY	2	0.201185	0.169558	0.143909	0.1435	0.1229
MCY	3	0.1934	0.16423	0.144647	0.1465	0.1479
MCY	4	0.18964	0.158079	0.14201	0.1381	0.0743
MCY	5	0.17456	0.156876	0.133375	0.1137	0.0735
MCYMo	1	0.18594	0.169543	0.144126	0.1561	0.1315
MCYMo	2	0.17564	0.139646	0.132706	0.0941	0.1457
MCYMo	3	0.1861	0.162723	0.142284	0.1311	0.1471
MCYMo	4	0.18758	0.161646	0.143217	0.1129	0.0977
MCYMo	5	0.18858	0.158168	0.145717	0.0883	0.0829
SBW	1	0.15894	0.138933	0.119888	0.1347	0.1213
SBW	2	0.14044	0.128163	0.14757	0.0991	0.0641
SBW	3	0.15204	0.129935	0.1168	0.1059	0.0651
SBW	4	0.13904	0.139246	0.117084	0.1221	0.1227
SBW	5	0.16298	0.129907	0.117445	0.1021	0.0931
SBY	1	0.11235	0.164688	0.150044	0.1517	0.1323
SBY	2	0.168313	0.140851	0.133205	0.1321	0.1063
SBY	3	0.196125	0.16247	0.144712	0.0897	0.0841
SBY	4	0.1915	0.160626	0.148564	0.1489	0.1147
SBY	5	0.186286	0.153586	0.141295	0.0999	0.1131
SBYMo	1	0.19756	0.152719	0.143314	0.1171	0.1199
SBYMo	2	0.21816	0.155404	0.13802	0.1029	0.1341
SBYMo	3	0.1997	0.157347	0.135449	0.1123	0.0871
SBYMo	4	0.20963	0.160795	0.133332	0.1155	0.0923
SBYMo	5	0.188	0.155854	0.138187	0.1337	0.1209
